# Supplementary material for: ST-2191, an Anellated Bismorpholino Derivative of Oxy-Fingolimod, Shows Selective S1P1 Agonist and Functional Antagonist Potency In Vitro and In Vivo
Source: Molecules. 2021 Aug 24;26(17):5134. doi: 10.3390/molecules26175134 (PMC8433829; doi:10.3390/molecules26175134)
Supplement: Supplementary file 1 [file molecules-26-05134-s001.zip]

Archive with 1 entries (1 files):
- molecules-1341552-SI.pdf
